# Supplementary material for: Uncovering MicroRNA and Transcription Factor Mediated Regulatory Networks in Glioblastoma
Source: PLoS Comput Biol. 2012 Jul 19;8(7):e1002488. doi: 10.1371/journal.pcbi.1002488 (PMC3400583; doi:10.1371/journal.pcbi.1002488)
Supplement: Table S7 — GBM-specific miRNA-TF mediated regulatory network. (XLS) [file pcbi.1002488.s017.xls]

## Sheet: GBM-specific miRNA-TF network
Molecule A	Molecule B	Regulation type		Note
A2M	FN1	2		Regulation type	Direction	Relationship
A2M	TGFBR2	2		1	TF-gene	TF regulation of gene expression
A2M	TNFRSF1B	2		2	gene-gene	gene-gene coexpression
AHR	AURKB	1		3	miRNA-gene	miRNA repression of gene expression
AHR	BCL2	1		4	miRNA-TF	miRNA repression of TF expression
AHR	FOXO3	1		5	TF-miRNA	TF regulation of miRNA expression
AHR	hsa-miR-219-5p	5
AHR	hsa-miR-375	5
AHR	hsa-miR-9	5
AHR	KLF4	1
AHR	LMX1A	1
AHR	MEOX2	1
AHR	NOTCH1	1
AHR	SOX11	1
AHR	UPF2	1
ALX1	BCL11A	1
ALX1	hsa-miR-137	5
ANXA1	CAST	2
ANXA1	GRIA2	2
ANXA1	KIT	2
ANXA1	MEOX2	2
ANXA1	TNC	2
ARNT	AURKB	1
ARNT	BAMBI	1
ARNT	FOXO3	1
ARNT	hsa-let-7i	5
ARNT	hsa-miR-139-5p	5
ARNT	hsa-miR-219-5p	5
ARNT	KLF4	1
ARNT	LMX1A	1
ARNT	MARK3	1
ARNT	SOX11	1
ARNT	TBK1	1
ARNT2	MYO5C	2
ARNT2	NOTCH1	2
ARNT2	NRP1	2
ARNT2	NTRK3	2
ARNT2	PIK3R1	2
ASCL1	AXL	1
ASCL1	COL1A2	1
ASCL1	EPHA4	1
ASCL1	hsa-let-7e	5
ASCL1	hsa-let-7i	5
ASCL1	hsa-miR-9	5
ASCL1	INSR	1
ASCL1	KIT	1
ASCL1	LAMP1	1
ASCL1	LMX1A	1
ASCL1	NRAS	1
ASCL1	TNFRSF1B	1
ASPM	CHEK1	2
ASPM	KPNA2	2
ASPM	PDGFRA	2
ASPM	PHIP	2
ASPM	TCF12	2
ATF2	ABCC4	1
ATF2	ASPM	1
ATF2	BCL11A	1
ATF2	COL3A1	1
ATF2	CYLD	1
ATF2	FN1	1
ATF2	FOXO3	1
ATF2	FURIN	1
ATF2	hsa-miR-107	5
ATF2	hsa-miR-154	5
ATF2	hsa-miR-218	5
ATF2	hsa-miR-219-5p	5
ATF2	hsa-miR-495	5
ATF2	hsa-miR-9	5
ATF2	KLF4	1
ATF2	LAMP1	1
ATF2	NPTXR	1
ATF2	PIK3R1	1
ATF2	PLAG1	1
ATF2	RTN1	1
ATF2	SGSM1	1
ATF2	TGFBR2	1
ATF2	TSC1	1
ATF3	ABCC4	1
ATF3	ARNT	1
ATF3	ASPM	1
ATF3	BCL11A	1
ATF3	COL3A1	1
ATF3	CYLD	1
ATF3	FN1	1
ATF3	FOXO3	1
ATF3	FURIN	1
ATF3	hsa-miR-107	5
ATF3	hsa-miR-154	5
ATF3	hsa-miR-218	5
ATF3	hsa-miR-219-5p	5
ATF3	hsa-miR-495	5
ATF3	hsa-miR-9	5
ATF3	ID3	1
ATF3	KLF4	1
ATF3	LAMP1	1
ATF3	NF1	1
ATF3	NPTXR	1
ATF3	PIK3R1	1
ATF3	PLAG1	1
ATF3	RTN1	1
ATF3	SGSM1	1
ATF3	TGFBR2	1
ATF3	TSC1	1
ATF4	ABCC4	1
ATF4	ASPM	1
ATF4	BCL11A	1
ATF4	COL3A1	1
ATF4	CYLD	1
ATF4	FN1	1
ATF4	FOXO3	1
ATF4	FURIN	1
ATF4	hsa-miR-107	5
ATF4	hsa-miR-154	5
ATF4	hsa-miR-218	5
ATF4	hsa-miR-219-5p	5
ATF4	hsa-miR-495	5
ATF4	hsa-miR-9	5
ATF4	KLF4	1
ATF4	LAMP1	1
ATF4	NPTXR	1
ATF4	PIK3R1	1
ATF4	PLAG1	1
ATF4	RTN1	1
ATF4	SGSM1	1
ATF4	TGFBR2	1
ATF4	TSC1	1
ATF5	ABCC4	1
ATF5	ASPM	1
ATF5	BCL11A	1
ATF5	COL1A1	1
ATF5	CYLD	1
ATF5	ELAVL2	1
ATF5	EPHA4	1
ATF5	FN1	1
ATF5	FOXO3	1
ATF5	FURIN	1
ATF5	hsa-miR-107	5
ATF5	hsa-miR-132	5
ATF5	hsa-miR-183	5
ATF5	hsa-miR-218	5
ATF5	hsa-miR-219-5p	5
ATF5	hsa-miR-495	5
ATF5	hsa-miR-9	5
ATF5	KLF4	1
ATF5	LAMP1	1
ATF5	NPTXR	1
ATF5	PIK3R1	1
ATF5	PLAG1	1
ATF5	RTN1	1
ATF5	SGSM1	1
ATF5	SLC12A6	1
AURKB	CHEK1	2
AURKB	TCF12	2
AURKB	TRMT5	2
AXL	TGFBR2	2
BAI3	CAST	2
BAI3	COL1A1	2
BAI3	GRIA2	2
BAI3	LRP1B	2
BAI3	NTRK3	2
BAI3	PIK3C2B	2
BAI3	TCF12	2
BAI3	ZEB1	2
BAMBI	DCX	2
BAMBI	EGFR	2
BCL6	DCX	1
BCL6	hsa-miR-27a	5
BCL6	MET	1
BCL6	PRKCD	1
BHLHE40	hsa-let-7i	5
BHLHE40	INSR	1
BHLHE40	NRAS	1
BHLHE41	hsa-let-7i	5
BHLHE41	INSR	1
BHLHE41	NRAS	1
CAST	GRIA2	2
CAST	KIT	2
CAST	KLF6	2
CAST	NRP1	2
CAST	SLC2A1	2
CAST	STEAP3	2
CAST	TGFBR2	2
CAST	TNC	2
CAST	TNFRSF1B	2
CEBPA	A2M	1
CEBPA	ANXA1	1
CEBPA	AXL	1
CEBPA	CAST	1
CEBPA	COL3A1	1
CEBPA	EPHA7	1
CEBPA	hsa-miR-107	5
CEBPA	hsa-miR-130a	5
CEBPA	hsa-miR-137	5
CEBPA	hsa-miR-182	5
CEBPA	hsa-miR-221	5
CEBPA	hsa-miR-222	5
CEBPA	hsa-miR-425	5
CEBPA	hsa-miR-9	5
CEBPA	KLF6	1
CEBPA	MEOX2	1
CEBPA	MET	1
CEBPA	NTRK3	1
CEBPA	PDGFRA	1
CEBPA	PIK3R1	1
CEBPA	SLC12A6	1
CEBPA	TIMP2	1
CEBPB	ANXA1	1
CEBPB	BCL2L13	1
CEBPB	COL3A1	1
CEBPB	EPHA7	1
CEBPB	hsa-miR-107	5
CEBPB	hsa-miR-130a	5
CEBPB	hsa-miR-182	5
CEBPB	hsa-miR-221	5
CEBPB	hsa-miR-222	5
CEBPB	hsa-miR-425	5
CEBPB	MEOX2	1
CEBPB	NTRK3	1
CEBPB	PDGFRA	1
CEBPB	PIK3R1	1
CEBPB	TIMP2	1
CEBPE	ANXA1	1
CEBPE	COL3A1	1
CEBPE	EPHA7	1
CEBPE	hsa-miR-107	5
CEBPE	hsa-miR-130a	5
CEBPE	hsa-miR-182	5
CEBPE	hsa-miR-221	5
CEBPE	hsa-miR-222	5
CEBPE	hsa-miR-425	5
CEBPE	MEOX2	1
CEBPE	NTRK3	1
CEBPE	PDGFRA	1
CEBPE	PIK3R1	1
CEBPE	TIMP2	1
CEBPG	ANXA1	1
CEBPG	COL3A1	1
CEBPG	EPHA7	1
CEBPG	hsa-miR-107	5
CEBPG	hsa-miR-130a	5
CEBPG	hsa-miR-182	5
CEBPG	hsa-miR-221	5
CEBPG	hsa-miR-222	5
CEBPG	hsa-miR-425	5
CEBPG	MEOX2	1
CEBPG	MET	1
CEBPG	NTRK3	1
CEBPG	PDGFRA	1
CEBPG	PIK3R1	1
CEBPG	TIMP2	1
CENPF	CHEK1	2
CENPF	KPNA2	2
CENPF	PHIP	2
CHEK1	KPNA2	2
COL1A1	COL1A2	2
COL1A1	COL3A1	2
COL1A1	FN1	2
COL1A1	NRP1	2
COL1A2	COL3A1	2
COL1A2	FN1	2
COL1A2	NRP1	2
COL3A1	COL4A2	2
COL3A1	FN1	2
COL3A1	NRP1	2
CREB1	ABCC4	1
CREB1	ARNT2	1
CREB1	ASPM	1
CREB1	BCL11A	1
CREB1	BCL2	1
CREB1	COL3A1	1
CREB1	CTTNBP2NL	1
CREB1	CYLD	1
CREB1	FLT1	1
CREB1	FN1	1
CREB1	FOXO3	1
CREB1	FURIN	1
CREB1	hsa-miR-107	5
CREB1	hsa-miR-154	5
CREB1	hsa-miR-218	5
CREB1	hsa-miR-219-5p	5
CREB1	hsa-miR-495	5
CREB1	hsa-miR-9	5
CREB1	hsa-miR-92b	5
CREB1	KLF4	1
CREB1	LAMP1	1
CREB1	NPTXR	1
CREB1	PIK3R1	1
CREB1	PLAG1	1
CREB1	RTN1	1
CREB1	SGSM1	1
CREB1	TGFBR2	1
CREB1	TSC1	1
CRX	A2M	1
CRX	AGRN	1
CRX	ANXA1	1
CRX	ARNT	1
CRX	ARNT2	1
CRX	BCL2	1
CRX	CAST	1
CRX	CENPF	1
CRX	COL3A1	1
CRX	CTTNBP2NL	1
CRX	CYLD	1
CRX	DCX	1
CRX	ELAVL2	1
CRX	FLI1	1
CRX	FURIN	1
CRX	hsa-miR-144	5
CRX	hsa-miR-145	5
CRX	hsa-miR-182	5
CRX	hsa-miR-196b	5
CRX	hsa-miR-219-5p	5
CRX	hsa-miR-221	5
CRX	hsa-miR-222	5
CRX	hsa-miR-23b	5
CRX	hsa-miR-27b	5
CRX	hsa-miR-30e	5
CRX	hsa-miR-383	5
CRX	hsa-miR-425	5
CRX	hsa-miR-503	5
CRX	hsa-miR-98	5
CRX	ID3	1
CRX	IDH1	1
CRX	LRRK1	1
CRX	MEOX2	1
CRX	MYCN	1
CRX	NRAS	1
CRX	PDGFRA	1
CRX	PIK3R1	1
CRX	QSER1	1
CRX	SPTBN1	1
CRX	TCF12	1
CRX	TP53	1
CRX	WEE1	1
CRX	ZEB1	1
CTSH	NOTCH1	2
CTSH	ZEB1	2
DBP	BCL11A	1
DBP	hsa-miR-21	5
DBP	hsa-miR-30d	5
DBP	PTCH1	1
DBP	TIMP2	1
DCX	GRIA2	2
DCX	PDGFRA	2
E2F5	PIM1	1
EGFR	MEOX2	2
EGR1	BCL11A	1
EGR1	CTTNBP2NL	1
EGR1	CYLD	1
EGR1	hsa-miR-219-5p	5
EGR1	IDH1	1
EGR1	KLF4	1
EGR1	QSER1	1
EGR1	SEMA3B	1
EGR1	SLC9A2	1
EGR1	TRIM3	1
EGR2	ARNT2	1
EGR2	BCL11A	1
EGR2	hsa-miR-219-5p	5
EGR2	IDH1	1
EGR2	KLF4	1
EGR2	QSER1	1
EGR2	SLC9A2	1
EGR3	AGRN	1
EGR3	ALPL	1
EGR3	ARNT2	1
EGR3	BCL11A	1
EGR3	CNTFR	1
EGR3	CTTNBP2NL	1
EGR3	CYLD	1
EGR3	EPHA7	1
EGR3	FOXO3	1
EGR3	hsa-miR-219-5p	5
EGR3	IDH1	1
EGR3	MARK4	1
EGR3	MN1	1
EGR3	NTRK3	1
EGR3	PTEN	1
EGR3	QSER1	1
EGR3	SEMA3B	1
EGR3	SLC9A2	1
EGR3	TRIM3	1
EGR3	VAV2	1
EGR3	ZSWIM4	1
ELF4	CACNA1E	1
ELF4	FLI1	1
ELF4	hsa-miR-145	5
ELF4	ITGB2	1
ELK1	ABCC4	1
ELK1	ADAMTSL3	1
ELK1	AGRN	1
ELK1	ATM	1
ELK1	AURKB	1
ELK1	BCL11A	1
ELK1	BCL2	1
ELK1	C18orf25	1
ELK1	CACNA1E	1
ELK1	CAST	1
ELK1	CENPF	1
ELK1	CTTNBP2NL	1
ELK1	CYLD	1
ELK1	DLGAP2	1
ELK1	ELAVL2	1
ELK1	FGFR1	1
ELK1	FOXO3	1
ELK1	GATA3	1
ELK1	GRIA2	1
ELK1	hsa-let-7i	5
ELK1	hsa-miR-106b	5
ELK1	hsa-miR-130a	5
ELK1	hsa-miR-132	5
ELK1	hsa-miR-134	5
ELK1	hsa-miR-143	5
ELK1	hsa-miR-152	5
ELK1	hsa-miR-182	5
ELK1	hsa-miR-190	5
ELK1	hsa-miR-191	5
ELK1	hsa-miR-195	5
ELK1	hsa-miR-203	5
ELK1	hsa-miR-218	5
ELK1	hsa-miR-219-5p	5
ELK1	hsa-miR-23a	5
ELK1	hsa-miR-26b	5
ELK1	hsa-miR-27a	5
ELK1	hsa-miR-34a	5
ELK1	hsa-miR-425	5
ELK1	hsa-miR-503	5
ELK1	hsa-miR-9	5
ELK1	hsa-miR-92b	5
ELK1	IQGAP1	1
ELK1	ITGB2	1
ELK1	LRP2	1
ELK1	MAN2B1	1
ELK1	MARK3	1
ELK1	MGMT	1
ELK1	MN1	1
ELK1	NF1	1
ELK1	NOTCH1	1
ELK1	NPTXR	1
ELK1	NRAS	1
ELK1	PRKCD	1
ELK1	PTCH1	1
ELK1	PTPN11	1
ELK1	RB1	1
ELK1	RPS6KA3	1
ELK1	SLC12A6	1
ELK1	SPARC	1
ELK1	STAT3	1
ELK1	STEAP3	1
ELK1	TAOK3	1
ELK1	TBK1	1
ELK1	TCF12	1
ELK1	TP53	1
ELK1	TRIM3	1
ELK1	UPF2	1
ELK1	VAV2	1
ELK1	WEE1	1
ELK1	ZSWIM4	1
ENPP2	GYPC	2
EP300	A2M	1
EP300	ARNT	1
EP300	ARNT2	1
EP300	ASPM	1
EP300	AURKB	1
EP300	C18orf25	1
EP300	CACNA1H	1
EP300	COL1A2	1
EP300	ERBB3	1
EP300	hsa-miR-143	5
EP300	hsa-miR-144	5
EP300	hsa-miR-219-5p	5
EP300	hsa-miR-26b	5
EP300	hsa-miR-9	5
EP300	hsa-miR-92b	5
EP300	KLF4	1
EP300	MET	1
EP300	MYO1B	1
EP300	NOTCH1	1
EP300	PDGFRA	1
EP300	PTCH1	1
EP300	RIMBP2	1
EP300	SLC9A2	1
EP300	SNX13	1
EP300	SOX11	1
ERF	ADAMTSL3	1
ERF	CAST	1
ERF	hsa-miR-195	5
ERF	hsa-miR-218	5
ERF	hsa-miR-425	5
ERF	hsa-miR-503	5
ERF	ITGB2	1
ERF	VAV2	1
ERF	WEE1	1
ESR1	hsa-miR-9	5
ESR1	LAMP1	1
ESR1	NOTCH2	1
ETS1	ABCC4	1
ETS1	ADAMTSL3	1
ETS1	ASPM	1
ETS1	CACNA1E	1
ETS1	CAST	1
ETS1	CNTFR	1
ETS1	CSNK1E	1
ETS1	CTTNBP2NL	1
ETS1	EGFR	1
ETS1	FGFR1	1
ETS1	FLT1	1
ETS1	GOLGA3	1
ETS1	GRIA2	1
ETS1	hsa-let-7i	5
ETS1	hsa-miR-106b	5
ETS1	hsa-miR-130a	5
ETS1	hsa-miR-132	5
ETS1	hsa-miR-143	5
ETS1	hsa-miR-182	5
ETS1	hsa-miR-195	5
ETS1	hsa-miR-218	5
ETS1	hsa-miR-219-5p	5
ETS1	hsa-miR-23a	5
ETS1	hsa-miR-26b	5
ETS1	hsa-miR-27a	5
ETS1	hsa-miR-34a	5
ETS1	hsa-miR-425	5
ETS1	hsa-miR-503	5
ETS1	HSP90AA1	1
ETS1	IDH1	1
ETS1	ITGB2	1
ETS1	MARK3	1
ETS1	NF1	1
ETS1	NOTCH1	1
ETS1	NRAS	1
ETS1	PIK3C2B	1
ETS1	PRKCD	1
ETS1	PTPN11	1
ETS1	RB1	1
ETS1	RPS6KA3	1
ETS1	SOCS1	1
ETS1	STEAP3	1
ETS1	TSC1	1
ETS1	VAV2	1
ETS1	WEE1	1
ETV4	A2M	1
ETV4	ANXA1	1
ETV4	AURKB	1
ETV4	BAI3	1
ETV4	CACNA1E	1
ETV4	CAST	1
ETV4	COL1A1	1
ETV4	DYNC1LI2	1
ETV4	ELAVL2	1
ETV4	EPHA7	1
ETV4	FLI1	1
ETV4	GNAI1	1
ETV4	hsa-let-7e	5
ETV4	hsa-let-7i	5
ETV4	hsa-miR-145	5
ETV4	hsa-miR-150	5
ETV4	hsa-miR-154	5
ETV4	hsa-miR-204	5
ETV4	hsa-miR-23a	5
ETV4	hsa-miR-27a	5
ETV4	hsa-miR-30d	5
ETV4	hsa-miR-30e	5
ETV4	hsa-miR-425	5
ETV4	hsa-miR-9	5
ETV4	ITGB2	1
ETV4	MEOX2	1
ETV4	PDGFRB	1
ETV4	PIK3R1	1
ETV4	TCF12	1
ETV4	VAV2	1
ETV6	FLI1	1
ETV6	hsa-miR-145	5
FLI1	ADAMTSL3	1
FLI1	CACNA1E	1
FLI1	CAST	1
FLI1	CTTNBP2NL	1
FLI1	FLI1	1
FLI1	hsa-miR-145	5
FLI1	hsa-miR-154	5
FLI1	hsa-miR-195	5
FLI1	hsa-miR-218	5
FLI1	hsa-miR-23a	5
FLI1	hsa-miR-27a	5
FLI1	hsa-miR-425	5
FLI1	hsa-miR-503	5
FLI1	ITGB2	1
FLI1	NF1	1
FLI1	VAV2	1
FLI1	WEE1	1
FN1	NRP1	2
FOS	ELAVL2	1
FOS	FN1	1
FOS	hsa-miR-152	5
FOS	hsa-miR-203	5
FOS	hsa-miR-218	5
FOS	hsa-miR-375	5
FOS	KLF4	1
FOS	MET	1
FOS	PDGFRB	1
FOS	PI15	1
FOS	SGSM1	1
FOS	TGFBR2	1
FOS	ZSWIM4	1
FOSB	ELAVL2	1
FOSB	hsa-miR-152	5
FOSB	hsa-miR-375	5
FOSB	KLF4	1
FOSB	MET	1
FOSB	TGFBR2	1
FOSL1	ELAVL2	1
FOSL1	hsa-miR-152	5
FOSL1	hsa-miR-375	5
FOSL1	KLF4	1
FOSL1	MET	1
FOSL1	TGFBR2	1
FOXA1	hsa-miR-134	5
FOXA1	hsa-miR-150	5
FOXA1	hsa-miR-218	5
FOXA1	hsa-miR-23b	5
FOXA1	hsa-miR-30d	5
FOXA1	KRAS	1
FOXA1	MAPK13	1
FOXA1	PROX1	1
FOXA1	RTN1	1
FOXA1	ZEB1	1
FOXO1	ASPM	1
FOXO1	ELAVL2	1
FOXO1	FOXO3	1
FOXO1	hsa-miR-181c	5
FOXO1	hsa-miR-196b	5
FOXO1	hsa-miR-30d	5
FOXO1	hsa-miR-383	5
FOXO1	INSR	1
FOXO1	KLF6	1
FOXO1	NF1	1
FOXO1	NRAS	1
FOXO1	PDGFRA	1
FOXO1	PTCH1	1
FOXO1	SLC12A6	1
FOXO1	SPTBN1	1
FOXO1	WEE1	1
FOXO1	ZFYVE9	1
FOXO3	ASPM	1
FOXO3	ELAVL2	1
FOXO3	ENPP2	1
FOXO3	FOXO3	1
FOXO3	hsa-miR-181c	5
FOXO3	hsa-miR-30d	5
FOXO3	hsa-miR-383	5
FOXO3	hsa-miR-503	5
FOXO3	INSR	1
FOXO3	KLF6	1
FOXO3	KRAS	1
FOXO3	PTCH1	1
FOXO3	SPTBN1	1
FOXO3	ZFYVE9	1
FOXO4	ASPM	1
FOXO4	FOXO3	1
FOXO4	hsa-miR-30d	5
FOXO4	INSR	1
FOXO4	SPTBN1	1
GATA1	A2M	1
GATA1	ABCC4	1
GATA1	ADAMTSL3	1
GATA1	ALPL	1
GATA1	ANXA1	1
GATA1	ARNT	1
GATA1	ARNT2	1
GATA1	ATM	1
GATA1	BCL2L13	1
GATA1	C18orf25	1
GATA1	CACNA1E	1
GATA1	CAST	1
GATA1	CENPF	1
GATA1	CNOT1	1
GATA1	COL3A1	1
GATA1	CSGALNACT1	1
GATA1	CSNK1E	1
GATA1	CTTNBP2NL	1
GATA1	DCX	1
GATA1	EPHA4	1
GATA1	EPHA7	1
GATA1	ERBB3	1
GATA1	FLT1	1
GATA1	FN1	1
GATA1	GPR61	1
GATA1	hsa-let-7e	5
GATA1	hsa-let-7i	5
GATA1	hsa-miR-106b	5
GATA1	hsa-miR-107	5
GATA1	hsa-miR-125a-5p	5
GATA1	hsa-miR-132	5
GATA1	hsa-miR-138	5
GATA1	hsa-miR-144	5
GATA1	hsa-miR-154	5
GATA1	hsa-miR-181c	5
GATA1	hsa-miR-195	5
GATA1	hsa-miR-196b	5
GATA1	hsa-miR-203	5
GATA1	hsa-miR-204	5
GATA1	hsa-miR-218	5
GATA1	hsa-miR-219-5p	5
GATA1	hsa-miR-221	5
GATA1	hsa-miR-222	5
GATA1	hsa-miR-25	5
GATA1	hsa-miR-29c	5
GATA1	hsa-miR-346	5
GATA1	hsa-miR-383	5
GATA1	hsa-miR-451	5
GATA1	hsa-miR-495	5
GATA1	hsa-miR-9	5
GATA1	hsa-miR-93	5
GATA1	hsa-miR-98	5
GATA1	IRS1	1
GATA1	KCTD8	1
GATA1	KIT	1
GATA1	KLF4	1
GATA1	LTF	1
GATA1	MARK4	1
GATA1	MET	1
GATA1	MGMT	1
GATA1	NF1	1
GATA1	NPTXR	1
GATA1	NTRK3	1
GATA1	PDGFRA	1
GATA1	PDGFRB	1
GATA1	PRKCA	1
GATA1	PTPN11	1
GATA1	RPS6KA3	1
GATA1	RTN1	1
GATA1	SIPA1L2	1
GATA1	SLC12A6	1
GATA1	SLC26A4	1
GATA1	SNX13	1
GATA1	SOX11	1
GATA1	SPARC	1
GATA1	SPTBN1	1
GATA1	STEAP3	1
GATA1	TCF12	1
GATA1	THSD7B	1
GATA1	TP53	1
GATA1	TRMT5	1
GATA1	TSC1	1
GATA1	UPF2	1
GATA2	ALPL	1
GATA2	CACNA1E	1
GATA2	CAST	1
GATA2	COL3A1	1
GATA2	CSGALNACT1	1
GATA2	DCX	1
GATA2	EPHA7	1
GATA2	GPR61	1
GATA2	hsa-let-7i	5
GATA2	hsa-miR-106b	5
GATA2	hsa-miR-185	5
GATA2	hsa-miR-196b	5
GATA2	hsa-miR-204	5
GATA2	hsa-miR-221	5
GATA2	hsa-miR-25	5
GATA2	hsa-miR-495	5
GATA2	hsa-miR-9	5
GATA2	hsa-miR-93	5
GATA2	NF1	1
GATA2	PDGFRA	1
GATA2	PDGFRB	1
GATA2	RTN1	1
GATA2	SEMA3B	1
GATA2	SLC12A6	1
GATA2	SLC26A4	1
GATA2	SNX13	1
GATA2	SPARC	1
GATA2	SPTBN1	1
GATA2	STEAP3	1
GATA2	TP53	1
GATA3	ALPL	1
GATA3	ANXA1	1
GATA3	CAST	1
GATA3	COL3A1	1
GATA3	EPHA7	1
GATA3	hsa-miR-196b	5
GATA3	hsa-miR-204	5
GATA3	hsa-miR-221	5
GATA3	hsa-miR-495	5
GATA3	hsa-miR-9	5
GATA3	NPTXR	1
GATA3	PDGFRA	1
GATA3	PDGFRB	1
GATA3	RTN1	1
GATA3	SEMA3B	1
GATA3	SLC26A4	1
GATA3	SPARC	1
GATA3	TRMT5	1
GATA4	COL3A1	1
GATA4	EPHA7	1
GATA4	hsa-miR-196b	5
GATA4	hsa-miR-495	5
GATA4	PDGFRA	1
GATA4	RTN1	1
GATA4	SPARC	1
GATA5	COL3A1	1
GATA5	hsa-miR-196b	5
GATA5	hsa-miR-495	5
GATA5	PDGFRA	1
GATA5	SPARC	1
GATA6	COL3A1	1
GATA6	hsa-miR-196b	5
GATA6	hsa-miR-495	5
GATA6	PDGFRA	1
GATA6	SPARC	1
GNAI1	PDGFRA	2
GRIA2	LRP1B	2
GRIA2	PIK3C2B	2
GRIA2	STEAP3	2
GRIA2	TCF12	2
GRIA2	ZEB1	2
GTF2I	BAI3	1
GTF2I	COL1A1	1
GTF2I	hsa-let-7e	5
GTF2I	hsa-miR-125a-5p	5
GTF2I	hsa-miR-183	5
GTF2I	hsa-miR-219-5p	5
GTF2I	IRS1	1
GTF2I	PTCH1	1
GTF2I	RPS6KA3	1
GTF2I	STAT3	1
HAND1	hsa-let-7i	5
HAND1	INSR	1
HAND1	NRAS	1
HAND2	hsa-let-7i	5
HAND2	INSR	1
HAND2	NRAS	1
HIF1A	AURKB	1
HIF1A	BAI3	1
HIF1A	BCL11A	1
HIF1A	hsa-miR-219-5p	5
HIF1A	RB1	1
HIF1A	RTN1	1
HIF1A	SLC9A2	1
HIF1A	VAV2	1
HIF1A	WEE1	1
HMGA1	ADAM15	1
HMGA1	ALPL	1
HMGA1	ANXA1	1
HMGA1	BAI3	1
HMGA1	CACNA1E	1
HMGA1	CNTFR	1
HMGA1	COL3A1	1
HMGA1	CYLD	1
HMGA1	DCX	1
HMGA1	EPHA7	1
HMGA1	hsa-miR-137	5
HMGA1	hsa-miR-204	5
HMGA1	hsa-miR-21	5
HMGA1	hsa-miR-221	5
HMGA1	hsa-miR-222	5
HMGA1	hsa-miR-30d	5
HMGA1	hsa-miR-503	5
HMGA1	hsa-miR-9	5
HMGA1	LYST	1
HMGA1	MEOX2	1
HMGA1	NRAS	1
HMGA1	NTRK3	1
HMGA1	PDGFRA	1
HMGA1	PI15	1
HMGA1	PIM1	1
HMGA1	PTPN11	1
HMGA1	QSER1	1
HMGA1	SEMA3B	1
HMGA1	SIPA1L2	1
HMGA1	SLC12A6	1
HMGA1	SPTBN1	1
HMGA1	STEAP3	1
HMGA1	TCF12	1
HMGA1	TGFBR2	1
HMGA1	TP53	1
HMGA1	TRIM3	1
HMGA1	WEE1	1
HNF1B	hsa-miR-139-5p	5
HNF1B	hsa-miR-219-5p	5
HNF1B	NOTCH1	1
HNF1B	TOP1	1
HOXA5	CAST	1
HOXA5	FRMPD4	1
HOXA5	hsa-miR-218	5
HOXA5	QSER1	1
HOXA5	SLC9A2	1
hsa-let-7a	CACNA1E	3
hsa-let-7a	COL1A1	3
hsa-let-7a	COL4A2	3
hsa-let-7a	EGR3	4
hsa-let-7a	ELF4	4
hsa-let-7a	GTF2I	4
hsa-let-7a	HMGA1	4
hsa-let-7a	INSR	3
hsa-let-7a	KIAA1467	3
hsa-let-7a	NRAS	3
hsa-let-7a	NTRK3	3
hsa-let-7a	POU2F2	4
hsa-let-7a	RPS6KA3	3
hsa-let-7a	SMAD2	4
hsa-let-7a	STEAP3	3
hsa-let-7a	TBX5	4
hsa-let-7a	TNFRSF1B	3
hsa-let-7a	TP53	3
hsa-let-7a	TSC1	3
hsa-let-7c	CACNA1E	3
hsa-let-7c	COL1A1	3
hsa-let-7c	COL4A2	3
hsa-let-7c	EGR3	4
hsa-let-7c	ELF4	4
hsa-let-7c	GTF2I	4
hsa-let-7c	HMGA1	4
hsa-let-7c	INSR	3
hsa-let-7c	KIAA1467	3
hsa-let-7c	NRAS	3
hsa-let-7c	NTRK3	3
hsa-let-7c	POU2F2	4
hsa-let-7c	RPS6KA3	3
hsa-let-7c	SMAD2	4
hsa-let-7c	STEAP3	3
hsa-let-7c	TBX5	4
hsa-let-7c	TNFRSF1B	3
hsa-let-7c	TP53	3
hsa-let-7c	TSC1	3
hsa-let-7e	CACNA1E	3
hsa-let-7e	COL1A1	3
hsa-let-7e	COL4A2	3
hsa-let-7e	EGR3	4
hsa-let-7e	ELF4	4
hsa-let-7e	EPHA4	3
hsa-let-7e	GTF2I	4
hsa-let-7e	HMGA1	4
hsa-let-7e	INSR	3
hsa-let-7e	KIAA1467	3
hsa-let-7e	LMX1A	3
hsa-let-7e	MYCN	3
hsa-let-7e	NRAS	3
hsa-let-7e	NTRK3	3
hsa-let-7e	POU2F2	4
hsa-let-7e	RB1	3
hsa-let-7e	RPS6KA3	3
hsa-let-7e	SMAD2	4
hsa-let-7e	STEAP3	3
hsa-let-7e	TBX5	4
hsa-let-7e	TNFRSF1B	3
hsa-let-7e	TP53	3
hsa-let-7e	TSC1	3
hsa-let-7f	CACNA1E	3
hsa-let-7f	COL1A1	3
hsa-let-7f	COL4A2	3
hsa-let-7f	EGR3	4
hsa-let-7f	ELF4	4
hsa-let-7f	GTF2I	4
hsa-let-7f	HMGA1	4
hsa-let-7f	INSR	3
hsa-let-7f	KIAA1467	3
hsa-let-7f	NRAS	3
hsa-let-7f	NTRK3	3
hsa-let-7f	POU2F2	4
hsa-let-7f	RPS6KA3	3
hsa-let-7f	SMAD2	4
hsa-let-7f	STEAP3	3
hsa-let-7f	TBX5	4
hsa-let-7f	TNFRSF1B	3
hsa-let-7f	TP53	3
hsa-let-7f	TSC1	3
hsa-let-7g	CACNA1E	3
hsa-let-7g	COL1A1	3
hsa-let-7g	COL4A2	3
hsa-let-7g	EGR3	4
hsa-let-7g	ELF4	4
hsa-let-7g	GTF2I	4
hsa-let-7g	HMGA1	4
hsa-let-7g	INSR	3
hsa-let-7g	KIAA1467	3
hsa-let-7g	NRAS	3
hsa-let-7g	NTRK3	3
hsa-let-7g	POU2F2	4
hsa-let-7g	RPS6KA3	3
hsa-let-7g	SMAD2	4
hsa-let-7g	STEAP3	3
hsa-let-7g	TBX5	4
hsa-let-7g	TNFRSF1B	3
hsa-let-7g	TP53	3
hsa-let-7g	TSC1	3
hsa-let-7i	CACNA1E	3
hsa-let-7i	COL1A1	3
hsa-let-7i	COL4A2	3
hsa-let-7i	EGR3	4
hsa-let-7i	ELF4	4
hsa-let-7i	EPHA4	3
hsa-let-7i	GTF2I	4
hsa-let-7i	HMGA1	4
hsa-let-7i	INSR	3
hsa-let-7i	KIAA1467	3
hsa-let-7i	LMX1A	3
hsa-let-7i	MYCN	3
hsa-let-7i	NRAS	3
hsa-let-7i	NTRK3	3
hsa-let-7i	POU2F2	4
hsa-let-7i	RB1	3
hsa-let-7i	RPS6KA3	3
hsa-let-7i	SMAD2	4
hsa-let-7i	STEAP3	3
hsa-let-7i	TBX5	4
hsa-let-7i	TNFRSF1B	3
hsa-let-7i	TP53	3
hsa-let-7i	TSC1	3
hsa-miR-1	BCL11A	3
hsa-miR-1	CTTNBP2NL	3
hsa-miR-1	DGKG	3
hsa-miR-1	FOSB	4
hsa-miR-1	JUND	4
hsa-miR-1	MET	3
hsa-miR-1	SMAD2	4
hsa-miR-1	SMAD4	4
hsa-miR-1	SP1	4
hsa-miR-1	SP2	4
hsa-miR-101	ADAMTSL3	3
hsa-miR-101	EGR3	4
hsa-miR-101	ETS1	4
hsa-miR-101	FN1	3
hsa-miR-101	FOXO1	4
hsa-miR-101	PIK3C2B	3
hsa-miR-101	PTCH1	3
hsa-miR-101	STAT6	4
hsa-miR-101	TGIF1	4
hsa-miR-101	ZIC1	4
hsa-miR-103	BAI3	3
hsa-miR-103	ESR1	4
hsa-miR-103	HMGA1	4
hsa-miR-103	LRP1B	3
hsa-miR-103	NOTCH2	3
hsa-miR-103	PIK3R1	3
hsa-miR-103	SIPA1L2	3
hsa-miR-103	SPTBN1	3
hsa-miR-106b	CSGALNACT1	3
hsa-miR-106b	CYLD	3
hsa-miR-106b	DLGAP2	3
hsa-miR-106b	DYNC1LI2	3
hsa-miR-106b	EGR3	4
hsa-miR-106b	EPHA4	3
hsa-miR-106b	EPHA7	3
hsa-miR-106b	ERBB3	3
hsa-miR-106b	FURIN	3
hsa-miR-106b	HIF1A	4
hsa-miR-106b	IRF1	4
hsa-miR-106b	MARK4	3
hsa-miR-106b	NTRK3	3
hsa-miR-106b	PDGFRA	3
hsa-miR-106b	PIK3R1	3
hsa-miR-106b	PTEN	3
hsa-miR-106b	RB1	3
hsa-miR-106b	RPS6KA3	3
hsa-miR-106b	SLC9A2	3
hsa-miR-106b	SPTBN1	3
hsa-miR-106b	STAT3	3
hsa-miR-106b	STAT3	4
hsa-miR-106b	SV2B	3
hsa-miR-106b	TCF4	4
hsa-miR-106b	TIMP2	3
hsa-miR-106b	VAV2	3
hsa-miR-106b	WEE1	3
hsa-miR-106b	ZBTB7A	4
hsa-miR-107	ADAMTSL3	3
hsa-miR-107	BAI3	3
hsa-miR-107	BCL2L13	3
hsa-miR-107	ESR1	4
hsa-miR-107	FURIN	3
hsa-miR-107	HMGA1	4
hsa-miR-107	KLF4	3
hsa-miR-107	LRP1B	3
hsa-miR-107	NOTCH2	3
hsa-miR-107	PIK3R1	3
hsa-miR-107	PLAG1	3
hsa-miR-107	RPS6KA3	3
hsa-miR-107	SIPA1L2	3
hsa-miR-107	SPTBN1	3
hsa-miR-10a	ELAVL2	3
hsa-miR-10a	SMAD2	4
hsa-miR-10b	ARNT	3
hsa-miR-10b	DLGAP2	3
hsa-miR-10b	ELAVL2	3
hsa-miR-10b	GOLGA3	3
hsa-miR-10b	ODZ2	3
hsa-miR-10b	SMAD2	4
hsa-miR-10b	TRIM2	3
hsa-miR-124	ANXA7	3
hsa-miR-124	BCL11A	3
hsa-miR-124	CEBPA	4
hsa-miR-124	CEBPG	4
hsa-miR-124	E2F5	4
hsa-miR-124	EGR1	4
hsa-miR-124	EGR2	4
hsa-miR-124	ETS1	4
hsa-miR-124	FURIN	3
hsa-miR-124	IRF1	4
hsa-miR-124	JAG1	3
hsa-miR-124	KLF4	3
hsa-miR-124	LRRC7	3
hsa-miR-124	NR3C1	4
hsa-miR-124	NRP1	3
hsa-miR-124	PHLDB1	3
hsa-miR-124	PIM1	3
hsa-miR-124	PTPN11	3
hsa-miR-124	QSER1	3
hsa-miR-124	RFX1	4
hsa-miR-124	RIMBP2	3
hsa-miR-124	ROR2	3
hsa-miR-124	SLC9A2	3
hsa-miR-124	SMAD4	3
hsa-miR-124	SMAD4	4
hsa-miR-124	SP1	4
hsa-miR-124	SP2	4
hsa-miR-124	SP3	4
hsa-miR-124	STAT3	3
hsa-miR-124	STAT3	4
hsa-miR-124	STEAP3	3
hsa-miR-124	TCF3	4
hsa-miR-124	TCF4	4
hsa-miR-124	TEAD1	4
hsa-miR-124	TFAP4	4
hsa-miR-124	ZNF148	4
hsa-miR-125a-5p	ABCC4	3
hsa-miR-125a-5p	BCL2	3
hsa-miR-125a-5p	ETS1	4
hsa-miR-125a-5p	FGFR1	3
hsa-miR-125a-5p	KIAA1467	3
hsa-miR-125a-5p	MAF	4
hsa-miR-125a-5p	MSI1	3
hsa-miR-125a-5p	MTF1	4
hsa-miR-125a-5p	SMAD2	4
hsa-miR-125a-5p	SMAD4	4
hsa-miR-125a-5p	SOX11	3
hsa-miR-125a-5p	STAT3	3
hsa-miR-125a-5p	STAT3	4
hsa-miR-125a-5p	ZBTB7A	4
hsa-miR-125a-5p	ZNF148	4
hsa-miR-125a-5p	ZSWIM4	3
hsa-miR-125b	ABCC4	3
hsa-miR-125b	BCL2	3
hsa-miR-125b	ETS1	4
hsa-miR-125b	FGFR1	3
hsa-miR-125b	KIAA1467	3
hsa-miR-125b	MAF	4
hsa-miR-125b	MTF1	4
hsa-miR-125b	SMAD2	4
hsa-miR-125b	SMAD4	4
hsa-miR-125b	STAT3	4
hsa-miR-125b	ZBTB7A	4
hsa-miR-125b	ZNF148	4
hsa-miR-125b	ZSWIM4	3
hsa-miR-128	FOXO1	4
hsa-miR-128	FOXO4	3
hsa-miR-128	FOXO4	4
hsa-miR-128	FURIN	3
hsa-miR-128	GATA2	4
hsa-miR-128	INSR	3
hsa-miR-128	KLF4	3
hsa-miR-128	MN1	3
hsa-miR-128	NTRK3	3
hsa-miR-128	PDGFRA	3
hsa-miR-128	PIK3R1	3
hsa-miR-128	PTCH1	3
hsa-miR-128	RPN1	3
hsa-miR-128	SMAD2	4
hsa-miR-128	SOX11	3
hsa-miR-128	SP1	4
hsa-miR-128	SP2	4
hsa-miR-128	SP4	4
hsa-miR-128	SPTBN1	3
hsa-miR-128	TBP	4
hsa-miR-128	TCF4	4
hsa-miR-128	TEAD1	4
hsa-miR-129-5p	ARNT	3
hsa-miR-129-5p	ARNT	4
hsa-miR-129-5p	COL1A1	3
hsa-miR-129-5p	DCX	3
hsa-miR-129-5p	EP300	4
hsa-miR-129-5p	SOX11	3
hsa-miR-129-5p	STAT5B	4
hsa-miR-130a	BAI3	3
hsa-miR-130a	CAST	3
hsa-miR-130a	CYLD	3
hsa-miR-130a	EGR3	4
hsa-miR-130a	EPHA7	3
hsa-miR-130a	ERBB3	3
hsa-miR-130a	HOXA5	4
hsa-miR-130a	KIT	3
hsa-miR-130a	LRP1B	3
hsa-miR-130a	LRP2	3
hsa-miR-130a	MAF	4
hsa-miR-130a	MAFG	4
hsa-miR-130a	MARK3	3
hsa-miR-130a	MEOX2	3
hsa-miR-130a	NRP1	3
hsa-miR-130a	PDGFRA	3
hsa-miR-130a	POU3F2	4
hsa-miR-130a	PTEN	3
hsa-miR-130a	QSER1	3
hsa-miR-130a	RPS6KA3	3
hsa-miR-130a	RTN1	3
hsa-miR-130a	SIPA1L2	3
hsa-miR-130a	SLC2A1	3
hsa-miR-130a	SLC9A2	3
hsa-miR-130a	SMAD4	3
hsa-miR-130a	SMAD4	4
hsa-miR-130a	SP1	4
hsa-miR-130a	TCF4	4
hsa-miR-130a	TIMP2	3
hsa-miR-130a	TNFRSF1B	3
hsa-miR-130a	TRIM3	3
hsa-miR-130a	TSC1	3
hsa-miR-130a	VAV2	3
hsa-miR-130a	ZEB1	3
hsa-miR-130a	ZEB1	4
hsa-miR-130a	ZFYVE9	3
hsa-miR-130a	ZNF148	4
hsa-miR-132	C18orf25	3
hsa-miR-132	FOXO1	4
hsa-miR-132	GATA2	4
hsa-miR-132	PTCH1	3
hsa-miR-132	SLC12A6	3
hsa-miR-132	SLC2A1	3
hsa-miR-132	SMAD2	4
hsa-miR-132	SOX11	3
hsa-miR-132	TCF7L2	4
hsa-miR-133a	BCL11A	3
hsa-miR-133a	COL1A1	3
hsa-miR-133a	CYLD	3
hsa-miR-133a	DYNC1LI2	3
hsa-miR-133a	EGFR	3
hsa-miR-133a	FURIN	3
hsa-miR-133a	IDH1	3
hsa-miR-133a	LAMB3	3
hsa-miR-133a	SP1	4
hsa-miR-133a	SPTBN1	3
hsa-miR-133a	TEAD1	4
hsa-miR-133b	BCL11A	3
hsa-miR-133b	COL1A1	3
hsa-miR-133b	CYLD	3
hsa-miR-133b	DYNC1LI2	3
hsa-miR-133b	EGFR	3
hsa-miR-133b	FURIN	3
hsa-miR-133b	IDH1	3
hsa-miR-133b	LAMB3	3
hsa-miR-133b	LRRC7	3
hsa-miR-133b	SGSM1	3
hsa-miR-133b	SP1	4
hsa-miR-133b	SPTBN1	3
hsa-miR-133b	TEAD1	4
hsa-miR-134	CPS1	3
hsa-miR-134	KRAS	3
hsa-miR-134	ODZ2	3
hsa-miR-134	PTCH1	3
hsa-miR-135a	ARNT	3
hsa-miR-135a	ARNT	4
hsa-miR-135a	ATF3	4
hsa-miR-135a	BCL11A	3
hsa-miR-135a	CACNA1E	3
hsa-miR-135a	DLGAP2	3
hsa-miR-135a	ELK1	4
hsa-miR-135a	GATA3	3
hsa-miR-135a	GATA3	4
hsa-miR-135a	KLF4	3
hsa-miR-135a	NF1	3
hsa-miR-135a	QSER1	3
hsa-miR-135a	SLC12A6	3
hsa-miR-135a	SMAD4	4
hsa-miR-135a	SP1	4
hsa-miR-135a	SP3	4
hsa-miR-135a	SV2B	3
hsa-miR-135a	TBK1	3
hsa-miR-135a	TGFBR2	3
hsa-miR-135a	ZSWIM4	3
hsa-miR-137	ADAM15	3
hsa-miR-137	BAI3	3
hsa-miR-137	BCL11A	3
hsa-miR-137	BCL2L13	3
hsa-miR-137	CACNA1H	3
hsa-miR-137	GOLGA3	3
hsa-miR-137	IDH1	3
hsa-miR-137	KLF4	3
hsa-miR-137	MARK3	3
hsa-miR-137	MAX	4
hsa-miR-137	MYO1B	3
hsa-miR-137	NFYB	4
hsa-miR-137	NFYC	4
hsa-miR-137	NOTCH1	3
hsa-miR-137	NRP1	3
hsa-miR-137	PDGFRA	3
hsa-miR-137	QSER1	3
hsa-miR-137	RPS6KA3	3
hsa-miR-137	SEMA3B	3
hsa-miR-137	SLC12A6	3
hsa-miR-137	SOX11	3
hsa-miR-137	SP1	4
hsa-miR-137	TCF4	4
hsa-miR-137	TEAD1	4
hsa-miR-137	TFAP2A	4
hsa-miR-137	TP63	4
hsa-miR-137	TRIM3	3
hsa-miR-137	USF2	4
hsa-miR-137	ZBTB7A	4
hsa-miR-137	ZNF148	4
hsa-miR-138	ADAMTSL3	3
hsa-miR-138	HIF1A	4
hsa-miR-138	MSI1	3
hsa-miR-138	PTPN11	3
hsa-miR-138	TCF12	3
hsa-miR-138	TCF4	4
hsa-miR-138	TEAD1	4
hsa-miR-138	UPF2	3
hsa-miR-139-5p	CNOT1	3
hsa-miR-139-5p	ETS1	4
hsa-miR-139-5p	FOXO1	4
hsa-miR-139-5p	MAF	4
hsa-miR-139-5p	TCF12	3
hsa-miR-139-5p	TCF4	4
hsa-miR-139-5p	TOP1	3
hsa-miR-143	ABCC4	3
hsa-miR-143	BCL2	3
hsa-miR-143	COL1A1	3
hsa-miR-143	ERBB3	3
hsa-miR-143	KRAS	3
hsa-miR-143	MAF	4
hsa-miR-143	NFIC	4
hsa-miR-143	PDGFRA	3
hsa-miR-143	SMAD3	4
hsa-miR-143	ZNF148	4
hsa-miR-144	ADAMTSL3	3
hsa-miR-144	AGRN	3
hsa-miR-144	ARID1A	3
hsa-miR-144	BCL11A	3
hsa-miR-144	CEBPA	4
hsa-miR-144	ELAVL2	3
hsa-miR-144	EPHA7	3
hsa-miR-144	FOSB	4
hsa-miR-144	FOXO1	4
hsa-miR-144	LRP2	3
hsa-miR-144	MET	3
hsa-miR-144	MSI1	3
hsa-miR-144	MYCN	3
hsa-miR-144	PLAG1	3
hsa-miR-144	PTCH1	3
hsa-miR-144	PTEN	3
hsa-miR-144	QSER1	3
hsa-miR-144	SMAD4	3
hsa-miR-144	SMAD4	4
hsa-miR-144	SOX11	3
hsa-miR-144	SP4	4
hsa-miR-144	SPTBN1	3
hsa-miR-144	STAT6	4
hsa-miR-144	TGFBR2	3
hsa-miR-144	ZNF148	4
hsa-miR-145	ERBB3	3
hsa-miR-145	FLI1	3
hsa-miR-145	FLI1	4
hsa-miR-145	KLF4	3
hsa-miR-145	MAF	4
hsa-miR-145	MTF1	4
hsa-miR-145	MYCN	3
hsa-miR-145	NFE2L1	4
hsa-miR-145	QSER1	3
hsa-miR-145	SMAD4	3
hsa-miR-145	SOX11	3
hsa-miR-145	SP1	4
hsa-miR-145	SP3	4
hsa-miR-145	TCF4	4
hsa-miR-145	TRIM2	3
hsa-miR-148a	BCL11A	3
hsa-miR-148a	CAST	3
hsa-miR-148a	CEBPG	4
hsa-miR-148a	EGR3	4
hsa-miR-148a	FOSB	4
hsa-miR-148a	KIT	3
hsa-miR-148a	MAF	4
hsa-miR-148a	MAFG	4
hsa-miR-148a	MET	3
hsa-miR-148a	MITF	4
hsa-miR-148a	NRAS	3
hsa-miR-148a	POU3F2	4
hsa-miR-148a	PTEN	3
hsa-miR-148a	SLC2A1	3
hsa-miR-148a	SMAD2	4
hsa-miR-148a	SOX11	3
hsa-miR-148a	SP1	4
hsa-miR-148a	TEAD1	4
hsa-miR-148a	TNFRSF1B	3
hsa-miR-148a	USF1	4
hsa-miR-148a	VAV2	3
hsa-miR-148a	ZBTB7A	4
hsa-miR-150	MAPK13	3
hsa-miR-150	PIK3R1	3
hsa-miR-150	RIMBP2	3
hsa-miR-150	SP1	4
hsa-miR-150	TEAD1	4
hsa-miR-152	BCL11A	3
hsa-miR-152	C18orf25	3
hsa-miR-152	CAST	3
hsa-miR-152	CEBPG	4
hsa-miR-152	EGR3	4
hsa-miR-152	FOSB	4
hsa-miR-152	KIT	3
hsa-miR-152	MAF	4
hsa-miR-152	MAFG	4
hsa-miR-152	MET	3
hsa-miR-152	MITF	4
hsa-miR-152	NRAS	3
hsa-miR-152	POU3F2	4
hsa-miR-152	PTEN	3
hsa-miR-152	SLC2A1	3
hsa-miR-152	SMAD2	4
hsa-miR-152	SOX11	3
hsa-miR-152	SP1	4
hsa-miR-152	TEAD1	4
hsa-miR-152	TNFRSF1B	3
hsa-miR-152	USF1	4
hsa-miR-152	VAV2	3
hsa-miR-152	ZBTB7A	4
hsa-miR-153	ELAVL2	3
hsa-miR-153	FOXO1	4
hsa-miR-153	FOXO3	3
hsa-miR-153	FOXO3	4
hsa-miR-153	NF1	3
hsa-miR-153	SPTBN1	3
hsa-miR-153	ZFYVE9	3
hsa-miR-154	MAF	4
hsa-miR-154	NRF1	4
hsa-miR-154	TCF12	3
hsa-miR-155	ETS1	4
hsa-miR-155	GOLGA3	3
hsa-miR-155	LRP1B	3
hsa-miR-155	PIK3R1	3
hsa-miR-155	SLC12A6	3
hsa-miR-155	SMAD2	4
hsa-miR-155	SOCS1	3
hsa-miR-155	SOX10	4
hsa-miR-155	SP3	4
hsa-miR-155	TCF4	4
hsa-miR-155	TGFBR2	3
hsa-miR-155	TRIM2	3
hsa-miR-15b	ADAMTSL3	3
hsa-miR-15b	BCL2	3
hsa-miR-15b	CACNA1E	3
hsa-miR-15b	CYLD	3
hsa-miR-15b	DLGAP2	3
hsa-miR-15b	FOXO1	4
hsa-miR-15b	FURIN	3
hsa-miR-15b	HMGA1	4
hsa-miR-15b	INSR	3
hsa-miR-15b	IRS1	3
hsa-miR-15b	KCTD8	3
hsa-miR-15b	LRP1B	3
hsa-miR-15b	NF1	3
hsa-miR-15b	NFIC	4
hsa-miR-15b	NOTCH2	3
hsa-miR-15b	PHIP	3
hsa-miR-15b	PIM1	3
hsa-miR-15b	PTCH1	3
hsa-miR-15b	PURA	4
hsa-miR-15b	RPS6KA3	3
hsa-miR-15b	SMAD3	4
hsa-miR-15b	TBP	4
hsa-miR-15b	TCF3	4
hsa-miR-15b	TEAD1	4
hsa-miR-15b	TRIM2	3
hsa-miR-15b	VAV2	3
hsa-miR-15b	WEE1	3
hsa-miR-16	ADAMTSL3	3
hsa-miR-16	BCL2	3
hsa-miR-16	CACNA1E	3
hsa-miR-16	CYLD	3
hsa-miR-16	DLGAP2	3
hsa-miR-16	FOXO1	4
hsa-miR-16	FURIN	3
hsa-miR-16	HMGA1	4
hsa-miR-16	INSR	3
hsa-miR-16	IRS1	3
hsa-miR-16	KCTD8	3
hsa-miR-16	NF1	3
hsa-miR-16	NFIC	4
hsa-miR-16	NOTCH2	3
hsa-miR-16	PHIP	3
hsa-miR-16	PIM1	3
hsa-miR-16	PTCH1	3
hsa-miR-16	PURA	4
hsa-miR-16	RPS6KA3	3
hsa-miR-16	SMAD3	4
hsa-miR-16	TBP	4
hsa-miR-16	TCF3	4
hsa-miR-16	TEAD1	4
hsa-miR-16	TRIM2	3
hsa-miR-16	VAV2	3
hsa-miR-16	WEE1	3
hsa-miR-17	CYLD	3
hsa-miR-17	EGR3	4
hsa-miR-17	EPHA4	3
hsa-miR-17	EPHA7	3
hsa-miR-17	ERBB3	3
hsa-miR-17	HIF1A	4
hsa-miR-17	IRF1	4
hsa-miR-17	MARK4	3
hsa-miR-17	NTRK3	3
hsa-miR-17	PDGFRA	3
hsa-miR-17	PIK3R1	3
hsa-miR-17	PTEN	3
hsa-miR-17	RB1	3
hsa-miR-17	SLC9A2	3
hsa-miR-17	SPTBN1	3
hsa-miR-17	STAT3	4
hsa-miR-17	SV2B	3
hsa-miR-17	TCF4	4
hsa-miR-17	VAV2	3
hsa-miR-17	WEE1	3
hsa-miR-17	ZBTB7A	4
hsa-miR-181a	ARNT2	3
hsa-miR-181a	ATP8B1	3
hsa-miR-181a	BCL2	3
hsa-miR-181a	CEBPA	4
hsa-miR-181a	CNOT1	3
hsa-miR-181a	CREB1	4
hsa-miR-181a	CTTNBP2NL	3
hsa-miR-181a	CYLD	3
hsa-miR-181a	DLGAP2	3
hsa-miR-181a	EGR1	4
hsa-miR-181a	EGR3	4
hsa-miR-181a	ELAVL2	3
hsa-miR-181a	ERF	4
hsa-miR-181a	ETS1	4
hsa-miR-181a	FLT1	3
hsa-miR-181a	FOS	4
hsa-miR-181a	GRIA2	3
hsa-miR-181a	KLF6	3
hsa-miR-181a	LMX1A	3
hsa-miR-181a	MSI1	3
hsa-miR-181a	MTF1	4
hsa-miR-181a	NPTXR	3
hsa-miR-181a	NRP1	3
hsa-miR-181a	PDGFRA	3
hsa-miR-181a	PLAG1	3
hsa-miR-181a	QSER1	3
hsa-miR-181a	SEMA3B	3
hsa-miR-181a	SMAD2	4
hsa-miR-181a	SP1	4
hsa-miR-181a	TEAD1	4
hsa-miR-181a	TRIM2	3
hsa-miR-181a	TRIM3	3
hsa-miR-181a	TRRAP	3
hsa-miR-181a	YY1	4
hsa-miR-181b	ARNT2	3
hsa-miR-181b	ATP8B1	3
hsa-miR-181b	BCL2	3
hsa-miR-181b	CEBPA	4
hsa-miR-181b	CNOT1	3
hsa-miR-181b	CREB1	4
hsa-miR-181b	CTTNBP2NL	3
hsa-miR-181b	CYLD	3
hsa-miR-181b	DLGAP2	3
hsa-miR-181b	EGR1	4
hsa-miR-181b	EGR3	4
hsa-miR-181b	ELAVL2	3
hsa-miR-181b	ERF	4
hsa-miR-181b	ETS1	4
hsa-miR-181b	FLT1	3
hsa-miR-181b	FOS	4
hsa-miR-181b	GRIA2	3
hsa-miR-181b	KLF6	3
hsa-miR-181b	LMX1A	3
hsa-miR-181b	MSI1	3
hsa-miR-181b	MTF1	4
hsa-miR-181b	NPTXR	3
hsa-miR-181b	NRP1	3
hsa-miR-181b	PDGFRA	3
hsa-miR-181b	PLAG1	3
hsa-miR-181b	QSER1	3
hsa-miR-181b	SEMA3B	3
hsa-miR-181b	SMAD2	4
hsa-miR-181b	SP1	4
hsa-miR-181b	TEAD1	4
hsa-miR-181b	TRIM2	3
hsa-miR-181b	TRIM3	3
hsa-miR-181b	TRRAP	3
hsa-miR-181b	YY1	4
hsa-miR-181c	ARNT2	3
hsa-miR-181c	ATP8B1	3
hsa-miR-181c	BAI3	3
hsa-miR-181c	BCL2	3
hsa-miR-181c	CEBPA	4
hsa-miR-181c	CNOT1	3
hsa-miR-181c	CREB1	4
hsa-miR-181c	CTTNBP2NL	3
hsa-miR-181c	CYLD	3
hsa-miR-181c	DLGAP2	3
hsa-miR-181c	EGR1	4
hsa-miR-181c	EGR3	4
hsa-miR-181c	ELAVL2	3
hsa-miR-181c	ERF	4
hsa-miR-181c	ETS1	4
hsa-miR-181c	FLT1	3
hsa-miR-181c	FOS	4
hsa-miR-181c	GRIA2	3
hsa-miR-181c	KLF6	3
hsa-miR-181c	KRAS	3
hsa-miR-181c	LMX1A	3
hsa-miR-181c	MSI1	3
hsa-miR-181c	MTF1	4
hsa-miR-181c	NPTXR	3
hsa-miR-181c	NRP1	3
hsa-miR-181c	PDGFRA	3
hsa-miR-181c	PLAG1	3
hsa-miR-181c	QSER1	3
hsa-miR-181c	SEMA3B	3
hsa-miR-181c	SMAD2	4
hsa-miR-181c	SP1	4
hsa-miR-181c	TEAD1	4
hsa-miR-181c	TRIM2	3
hsa-miR-181c	TRIM3	3
hsa-miR-181c	TRRAP	3
hsa-miR-181c	YY1	4
hsa-miR-182	AHR	4
hsa-miR-182	BCL2	3
hsa-miR-182	CYLD	3
hsa-miR-182	DCX	3
hsa-miR-182	DLGAP2	3
hsa-miR-182	ELAVL2	3
hsa-miR-182	EPHA7	3
hsa-miR-182	FN1	3
hsa-miR-182	FOXO1	4
hsa-miR-182	FOXO3	3
hsa-miR-182	FOXO3	4
hsa-miR-182	NF1	3
hsa-miR-182	NRF1	4
hsa-miR-182	PDGFRA	3
hsa-miR-182	PHLDB1	3
hsa-miR-182	PIK3R1	3
hsa-miR-182	QSER1	3
hsa-miR-182	SCN9A	3
hsa-miR-182	SLC9A2	3
hsa-miR-182	SOX11	3
hsa-miR-182	TEAD1	4
hsa-miR-182	VAV2	3
hsa-miR-183	C8B	3
hsa-miR-183	CACNA1E	3
hsa-miR-183	DCX	3
hsa-miR-183	EPHA4	3
hsa-miR-183	FOXO1	4
hsa-miR-183	NFE2L1	4
hsa-miR-183	NR3C1	4
hsa-miR-183	NR4A2	4
hsa-miR-183	PLAG1	3
hsa-miR-183	PRKCA	3
hsa-miR-183	PTCH1	3
hsa-miR-183	RIMBP2	3
hsa-miR-183	RPS6KA3	3
hsa-miR-183	SMAD4	3
hsa-miR-183	SMAD4	4
hsa-miR-183	TCF4	4
hsa-miR-183	TEAD1	4
hsa-miR-183	TRIM2	3
hsa-miR-183	TSC1	3
hsa-miR-185	GPR61	3
hsa-miR-185	MSI1	3
hsa-miR-185	PHLDB1	3
hsa-miR-190	BCL11A	3
hsa-miR-190	PTCH1	3
hsa-miR-190	SGSM1	3
hsa-miR-190	SMAD4	3
hsa-miR-191	BCL11A	3
hsa-miR-191	MSI1	3
hsa-miR-195	ADAMTSL3	3
hsa-miR-195	BCL2	3
hsa-miR-195	CACNA1E	3
hsa-miR-195	CYLD	3
hsa-miR-195	DHTKD1	3
hsa-miR-195	DLGAP2	3
hsa-miR-195	FGFR1	3
hsa-miR-195	FOXO1	4
hsa-miR-195	FURIN	3
hsa-miR-195	HMGA1	4
hsa-miR-195	INSR	3
hsa-miR-195	IRS1	3
hsa-miR-195	KCTD8	3
hsa-miR-195	LRP1B	3
hsa-miR-195	NF1	3
hsa-miR-195	NFIC	4
hsa-miR-195	NOTCH2	3
hsa-miR-195	PHIP	3
hsa-miR-195	PIM1	3
hsa-miR-195	PTCH1	3
hsa-miR-195	PURA	4
hsa-miR-195	RPS6KA3	3
hsa-miR-195	SMAD3	4
hsa-miR-195	TBP	4
hsa-miR-195	TCF3	4
hsa-miR-195	TEAD1	4
hsa-miR-195	TRIM2	3
hsa-miR-195	TSC1	3
hsa-miR-195	UNG	3
hsa-miR-195	VAV2	3
hsa-miR-195	WEE1	3
hsa-miR-196a	COL1A1	3
hsa-miR-196a	COL3A1	3
hsa-miR-196a	HMGA1	4
hsa-miR-196a	NRAS	3
hsa-miR-196a	PDGFRA	3
hsa-miR-196b	BCL11A	3
hsa-miR-196b	COL1A1	3
hsa-miR-196b	COL1A2	3
hsa-miR-196b	COL3A1	3
hsa-miR-196b	DLGAP2	3
hsa-miR-196b	HMGA1	4
hsa-miR-196b	NRAS	3
hsa-miR-196b	PDGFRA	3
hsa-miR-196b	SOX11	3
hsa-miR-196b	TSC1	3
hsa-miR-197	CYLD	3
hsa-miR-197	SLC9A2	3
hsa-miR-197	TCF4	4
hsa-miR-199b-5p	ADAMTSL3	3
hsa-miR-199b-5p	EPHA7	3
hsa-miR-199b-5p	KIT	3
hsa-miR-199b-5p	MARK4	3
hsa-miR-199b-5p	MN1	3
hsa-miR-199b-5p	SP1	4
hsa-miR-199b-5p	ZNF148	4
hsa-miR-199b-5p	ZSWIM4	3
hsa-miR-203	AHR	4
hsa-miR-203	ATM	3
hsa-miR-203	CACNA1E	3
hsa-miR-203	CNTFR	3
hsa-miR-203	DCX	3
hsa-miR-203	EGR3	4
hsa-miR-203	PDGFRA	3
hsa-miR-203	PRKCA	3
hsa-miR-203	RUNX2	4
hsa-miR-203	SMAD3	4
hsa-miR-203	SP1	4
hsa-miR-203	SP4	4
hsa-miR-203	SPARC	3
hsa-miR-203	SPTBN1	3
hsa-miR-203	TRIM2	3
hsa-miR-203	UPF2	3
hsa-miR-203	ZSWIM4	3
hsa-miR-204	ATP8B1	3
hsa-miR-204	BCL11A	3
hsa-miR-204	DCX	3
hsa-miR-204	ESR1	4
hsa-miR-204	LAMP1	3
hsa-miR-204	NR4A2	4
hsa-miR-204	PDGFRB	3
hsa-miR-204	PTCH1	3
hsa-miR-204	PTPN11	3
hsa-miR-204	ROR2	3
hsa-miR-204	RUNX2	4
hsa-miR-204	SMAD4	3
hsa-miR-204	SMAD4	4
hsa-miR-204	SOX11	3
hsa-miR-204	SP1	4
hsa-miR-204	TFAP2A	4
hsa-miR-204	TRIM2	3
hsa-miR-204	TRMT5	3
hsa-miR-21	BCL2	3
hsa-miR-21	CNTFR	3
hsa-miR-21	EGR3	4
hsa-miR-21	PI15	3
hsa-miR-21	PIK3R1	3
hsa-miR-21	PLAG1	3
hsa-miR-21	PTCH1	3
hsa-miR-21	RPS6KA3	3
hsa-miR-21	TGFBR2	3
hsa-miR-21	TRMT5	3
hsa-miR-218	ABCC4	3
hsa-miR-218	BCL11A	3
hsa-miR-218	DCX	3
hsa-miR-218	FRMPD4	3
hsa-miR-218	GRIA2	3
hsa-miR-218	KIT	3
hsa-miR-218	NFE2L1	4
hsa-miR-218	PURA	4
hsa-miR-218	QSER1	3
hsa-miR-218	RIMBP2	3
hsa-miR-218	RPS6KA3	3
hsa-miR-218	RUNX2	4
hsa-miR-218	SGSM1	3
hsa-miR-218	SOX11	3
hsa-miR-218	SP1	4
hsa-miR-218	SV2B	3
hsa-miR-218	TAOK3	3
hsa-miR-218	TEAD1	4
hsa-miR-218	TRRAP	3
hsa-miR-219-5p	BCL11A	3
hsa-miR-219-5p	FURIN	3
hsa-miR-219-5p	GATA2	4
hsa-miR-219-5p	GPR61	3
hsa-miR-219-5p	SMAD4	3
hsa-miR-219-5p	SMAD4	4
hsa-miR-219-5p	SPTBN1	3
hsa-miR-219-5p	TCF12	3
hsa-miR-219-5p	THSD7B	3
hsa-miR-219-5p	WEE1	3
hsa-miR-221	C18orf25	3
hsa-miR-221	DCX	3
hsa-miR-221	ETS1	4
hsa-miR-221	FOXO3	3
hsa-miR-221	FOXO3	4
hsa-miR-221	KPNA2	3
hsa-miR-221	SEMA3B	3
hsa-miR-221	SOCS1	3
hsa-miR-221	SOX10	4
hsa-miR-221	SOX11	3
hsa-miR-221	TCF3	4
hsa-miR-221	TCF4	4
hsa-miR-221	TFAP2A	4
hsa-miR-221	TIMP2	3
hsa-miR-221	WEE1	3
hsa-miR-222	C18orf25	3
hsa-miR-222	DCX	3
hsa-miR-222	ETS1	4
hsa-miR-222	FOXO3	3
hsa-miR-222	FOXO3	4
hsa-miR-222	KPNA2	3
hsa-miR-222	SEMA3B	3
hsa-miR-222	SOCS1	3
hsa-miR-222	SOX10	4
hsa-miR-222	SOX11	3
hsa-miR-222	TCF3	4
hsa-miR-222	TCF4	4
hsa-miR-222	TFAP2A	4
hsa-miR-222	TIMP2	3
hsa-miR-222	WEE1	3
hsa-miR-223	BAI3	3
hsa-miR-223	PURA	4
hsa-miR-223	SOX11	3
hsa-miR-223	SP1	4
hsa-miR-23a	ARNT	3
hsa-miR-23a	ARNT	4
hsa-miR-23a	ARNT2	3
hsa-miR-23a	CEBPA	4
hsa-miR-23a	CTTNBP2NL	3
hsa-miR-23a	DLGAP2	3
hsa-miR-23a	EGR3	4
hsa-miR-23a	IRF1	4
hsa-miR-23a	MSI1	3
hsa-miR-23a	MYO5C	3
hsa-miR-23a	PTEN	3
hsa-miR-23a	PTPN11	3
hsa-miR-23a	RUNX2	4
hsa-miR-23a	SOX11	3
hsa-miR-23a	TEAD1	4
hsa-miR-23a	TGIF1	4
hsa-miR-23a	ZEB1	3
hsa-miR-23a	ZEB1	4
hsa-miR-23b	ARNT	3
hsa-miR-23b	ARNT	4
hsa-miR-23b	ARNT2	3
hsa-miR-23b	CEBPA	4
hsa-miR-23b	CTTNBP2NL	3
hsa-miR-23b	EGR3	4
hsa-miR-23b	IRF1	4
hsa-miR-23b	MSI1	3
hsa-miR-23b	MYO5C	3
hsa-miR-23b	PTEN	3
hsa-miR-23b	PTPN11	3
hsa-miR-23b	RUNX2	4
hsa-miR-23b	SOX11	3
hsa-miR-23b	TEAD1	4
hsa-miR-23b	TGIF1	4
hsa-miR-23b	ZEB1	3
hsa-miR-23b	ZEB1	4
hsa-miR-24	ERBB3	3
hsa-miR-24	FURIN	3
hsa-miR-24	LAMB3	3
hsa-miR-24	MARK4	3
hsa-miR-24	NR5A1	4
hsa-miR-24	PDGFRA	3
hsa-miR-24	PDGFRB	3
hsa-miR-24	PIM1	3
hsa-miR-24	PLAG1	3
hsa-miR-24	SLC12A6	3
hsa-miR-24	SMG6	3
hsa-miR-24	SP1	4
hsa-miR-24	SYP	3
hsa-miR-24	TCF7	4
hsa-miR-25	AXL	3
hsa-miR-25	BAI3	3
hsa-miR-25	C18orf25	3
hsa-miR-25	CACNA1H	3
hsa-miR-25	DCX	3
hsa-miR-25	DLGAP2	3
hsa-miR-25	HNF1B	4
hsa-miR-25	MYO1B	3
hsa-miR-25	NF1	3
hsa-miR-25	NOTCH1	3
hsa-miR-25	NRF1	4
hsa-miR-25	QSER1	3
hsa-miR-25	RFX1	4
hsa-miR-25	RIMBP2	3
hsa-miR-25	SLC9A2	3
hsa-miR-25	SNX13	3
hsa-miR-25	SP1	4
hsa-miR-25	TCF4	4
hsa-miR-25	TEAD1	4
hsa-miR-25	TFAP2A	4
hsa-miR-25	USF2	4
hsa-miR-25	ZNF148	4
hsa-miR-26a	BCL11A	3
hsa-miR-26a	CEBPG	4
hsa-miR-26a	ELAVL2	3
hsa-miR-26a	EPHA7	3
hsa-miR-26a	GATA4	4
hsa-miR-26a	LEF1	4
hsa-miR-26a	PDGFRA	3
hsa-miR-26a	PTEN	3
hsa-miR-26a	PURA	4
hsa-miR-26a	RB1	3
hsa-miR-26a	RTN1	3
hsa-miR-26a	SLC26A4	3
hsa-miR-26a	SLC9A2	3
hsa-miR-26a	SMAD1	4
hsa-miR-26a	SMAD4	3
hsa-miR-26a	SMAD4	4
hsa-miR-26a	TFAP2A	4
hsa-miR-26a	ZNF148	4
hsa-miR-26b	BCL11A	3
hsa-miR-26b	C18orf25	3
hsa-miR-26b	CEBPG	4
hsa-miR-26b	ELAVL2	3
hsa-miR-26b	EPHA7	3
hsa-miR-26b	GATA4	4
hsa-miR-26b	KLF4	3
hsa-miR-26b	LEF1	4
hsa-miR-26b	PDGFRA	3
hsa-miR-26b	PTEN	3
hsa-miR-26b	PURA	4
hsa-miR-26b	RB1	3
hsa-miR-26b	RTN1	3
hsa-miR-26b	SLC26A4	3
hsa-miR-26b	SLC9A2	3
hsa-miR-26b	SMAD1	4
hsa-miR-26b	SMAD4	3
hsa-miR-26b	SMAD4	4
hsa-miR-26b	TFAP2A	4
hsa-miR-26b	ZNF148	4
hsa-miR-27a	ADAMTSL3	3
hsa-miR-27a	AGRN	3
hsa-miR-27a	ATF3	4
hsa-miR-27a	BCL11A	3
hsa-miR-27a	CNOT1	3
hsa-miR-27a	DCX	3
hsa-miR-27a	EGR3	4
hsa-miR-27a	ELAVL2	3
hsa-miR-27a	FOXO1	4
hsa-miR-27a	GATA3	3
hsa-miR-27a	GATA3	4
hsa-miR-27a	GTF2I	4
hsa-miR-27a	ID3	3
hsa-miR-27a	IRS1	3
hsa-miR-27a	KRAS	3
hsa-miR-27a	MET	3
hsa-miR-27a	MN1	3
hsa-miR-27a	NF1	3
hsa-miR-27a	NPTXR	3
hsa-miR-27a	PDGFRA	3
hsa-miR-27a	PLAG1	3
hsa-miR-27a	PRKCD	3
hsa-miR-27a	PTCH1	3
hsa-miR-27a	RPN1	3
hsa-miR-27a	SEMA3B	3
hsa-miR-27a	SMAD2	4
hsa-miR-27a	SOX11	3
hsa-miR-27a	SP1	4
hsa-miR-27a	TBP	4
hsa-miR-27a	TEAD1	4
hsa-miR-27a	TRIM2	3
hsa-miR-27a	VAV2	3
hsa-miR-27b	ADAMTSL3	3
hsa-miR-27b	AGRN	3
hsa-miR-27b	ATF3	4
hsa-miR-27b	BCL11A	3
hsa-miR-27b	CNOT1	3
hsa-miR-27b	DCX	3
hsa-miR-27b	EGR3	4
hsa-miR-27b	ELAVL2	3
hsa-miR-27b	FOXO1	4
hsa-miR-27b	GATA3	3
hsa-miR-27b	GATA3	4
hsa-miR-27b	GTF2I	4
hsa-miR-27b	ID3	3
hsa-miR-27b	IRS1	3
hsa-miR-27b	KRAS	3
hsa-miR-27b	MET	3
hsa-miR-27b	MN1	3
hsa-miR-27b	NF1	3
hsa-miR-27b	NPTXR	3
hsa-miR-27b	PDGFRA	3
hsa-miR-27b	PLAG1	3
[truncated: 2,355 more rows]
